# Supplementary material for: Possible Causal Association between Type 2 Diabetes and Glycaemic Traits in Primary Open-Angle Glaucoma: A Two-Sample Mendelian Randomisation Study
Source: Biomedicines. 2024 Apr 15;12(4):866. doi: 10.3390/biomedicines12040866 (PMC11048047; doi:10.3390/biomedicines12040866)
Supplement: Supplementary file 1 [file biomedicines-12-00866-s001.zip]

Archive with 2 entries (2 files):
- Additional file S1 final.pdf
- Supplementary Table S1.xlsx
